# Supplementary material for: Physical Activity and Self-Reported Metabolic Syndrome Risk Factors in the Aboriginal Population in Perth, Australia, Measured Using an Adaptation of the Global Physical Activity Questionnaire (GPAQ)
Source: Int J Environ Res Public Health. 2021 Jun 2;18(11):5969. doi: 10.3390/ijerph18115969 (PMC8199758; doi:10.3390/ijerph18115969)
Supplement: Supplementary file 1 [file ijerph-18-05969-s001.zip]

Archive with 1 entries (1 files):
- ijerph-1183071-supplementary.pdf
